# Supplementary material for: Antitumor Study of the Miao Medicine Indigofera stachyodes by Integrating Multiple Chemometrics Network Pharmacology and Experimental Validation
Source: Curr Issues Mol Biol. 2026 Mar 12;48(3):302. doi: 10.3390/cimb48030302 (PMC13025688; doi:10.3390/cimb48030302)
Supplement: Supplementary file 1 [file cimb-48-00302-s001.zip]

Archive with 1 entries (1 files):
- cimb-4174672-supplementary.pdf
